# Supplementary material for: Do We Have a Common Understanding of How Vaccine Policy Affects Health Equity? Evaluating Variability in the Advisory Committee on Immunization Practices’ Equity Assessment
Source: Vaccines (Basel). 2025 Feb 21;13(3):214. doi: 10.3390/vaccines13030214 (PMC11946652; doi:10.3390/vaccines13030214)
Supplement: Supplementary file 1 [file vaccines-13-00214-s001.zip]

Archive with 1 entries (1 files):
- vaccines-3266377-supplementary.pdf
